# Supplementary material for: Recent Advances in Chitin Biosynthesis Associated with the Morphology and Secondary Metabolite Synthesis of Filamentous Fungi in Submerged Fermentation
Source: J Fungi (Basel). 2023 Feb 4;9(2):205. doi: 10.3390/jof9020205 (PMC9967639; doi:10.3390/jof9020205)
Supplement: Supplementary file 1 [file jof-09-00205-s001.zip]

Archive with 1 entries (1 files):
- jof-2176141-supplementary.pdf
